# Supplementary material for: Moving on up: Vertical distribution shifts in rocky reef fish species during climate‐driven decline in dissolved oxygen from 1995 to 2009
Source: Glob Chang Biol. 2021 Sep 16;27(23):6280–93. doi: 10.1111/gcb.15821 (PMC9290838; doi:10.1111/gcb.15821)
Supplement: Supplementary file 2 — Table S1 [file GCB-27-6280-s002.csv]

Scientific_Name	YOY_cutoff_cm
Agonidae	4
Chromis punctipinnis	10
Cottidae	10
Damalichthys vacca	10
Embiotocidae	10
Hydrolagus colliei	10
Ophiodon elongatus	10
Oxyjulis californica	10
Oxylebius pictus	10
Phanerodon furcatus	10
Pleuronectiformes	10
Rathbunella spp.	10
Rhacochilus toxotes	10
Rhinogobiops nicholsii	6
Sebastes carnatus	5
Sebastes caurinus	10
Sebastes chlorostictus	10
Sebastes constellatus	8
Sebastes elongatus	5
Sebastes ensifer	3
Sebastes entomelas	10
Sebastes goodei	10
Sebastes hopkinsi	10
Sebastes levis	10
Sebastes miniatus	10
Sebastes moseri	10
Sebastes mystinus	10
Sebastes ovalis	10
Sebastes paucispinis	10
Sebastes rosaceus	10
Sebastes rosenblatti	10
Sebastes rubrivinctus	10
Sebastes rufus	10
Sebastes semicinctus	10
Sebastes serranoides	10
Sebastes simulator	5
Sebastes spp.	10
Sebastes wilsoni	5
Sebastes zacentrus	5
Semicossyphus pulcher	10
unidentified sebastomus	10
Zaniolepis frenata	10
Zaniolepis latipinnis	10
Zaniolepis spp.	10
