# Supplementary material for: Moving on up: Vertical distribution shifts in rocky reef fish species during climate‐driven decline in dissolved oxygen from 1995 to 2009
Source: Glob Chang Biol. 2021 Sep 16;27(23):6280–93. doi: 10.1111/gcb.15821 (PMC9290838; doi:10.1111/gcb.15821)
Supplement: Supplementary file 3 — Table S3 [file GCB-27-6280-s005.xlsx]

## Sheet: Sheet1
Salinty ~ year + depth_factor
	Estimate	Std. Error	t value	Pr(>|t|)
(Intercept)	31.49	1.309	24.061	<2e-16
year	0.000978	0.0006532	1.497	0.135
depthm_factor100	0.2705	0.01423	19.008	<2e-16
depthm_factor150	0.5285	0.02078	25.433	<2e-16
depthm_factor200	0.6966	0.01856	37.533	<2e-16
depthm_factor250	0.7476	0.02211	33.814	<2e-16
depthm_factor300	0.7831	0.02211	35.421	<2e-16
Temperature ~ year + depth_factor
	Estimate	Std. Error	t-value	p-value
(Intercept)	2.26533	10.3034	0.22	0.826
year	0.005093	0.005143	0.99	0.323
depthm_factor100	-2.09938	0.112048	-18.74	<2e-16
depthm_factor150	-3.01944	0.163628	-18.45	<2e-16
depthm_factor200	-3.54352	0.14614	-24.25	<2e-16
depthm_factor250	-3.94849	0.174083	-22.68	<2e-16
depthm_factor300	-4.36559	0.174083	-25.08	<2e-16
