# Supplementary material for: Moving on up: Vertical distribution shifts in rocky reef fish species during climate‐driven decline in dissolved oxygen from 1995 to 2009
Source: Glob Chang Biol. 2021 Sep 16;27(23):6280–93. doi: 10.1111/gcb.15821 (PMC9290838; doi:10.1111/gcb.15821)
Supplement: Supplementary file 4 — Table S4 [file GCB-27-6280-s004.xlsx]

## Sheet: table_S3_pretty
Scientific Name	Lifestage	Model	𝛽0	𝛽depth	p-value	𝛽year	p-value	𝛽depth2	p-value	𝛽year*depth	p-value
Sebastes rufus	adult	qp	-772	2.86	0.046	0.379	0.0243	-0.000135	0.000405	-0.00139	0.051
Sebastes rufus	yoy	qp	-431	2.77	0.485	0.204	0.579	-0.000528	0.00263	-0.00129	0.515
Rhinogobiops nicholsii	adult	qp	-1490	23	0.0416	0.743	0.00552	-0.000798	0.309	-0.0115	0.0406
Rhinogobiops nicholsii	yoy	qp	-1880	26.7	0.00173	0.924	1.56e-05	-0.00537	2.9e-08	-0.013	0.0022
Sebastes mystinus	adult	qp	-2290	47.9	0.0402	1.12	0.0345	-0.0209	0.122	-0.0228	0.0401
Sebastes mystinus	yoy	p	-13300	290	0.000257	6.28	0.000643	-0.269	4.25e-06	-0.131	0.00037
Sebastes paucispinis	adult	qp	-60.1	0.943	0.5	0.0258	0.81	-0.000197	9.35e-07	-0.000441	0.528
Chromis punctipinnis	adult	qp	-19600	427	9.78e-37	9.58	2.15e-35	-0.177	5.64e-32	-0.205	1.41e-36
Chromis punctipinnis	yoy	p	-3850	86.1	2.45e-06	1.93	5.94e-06	-0.000952	0.427	-0.0431	2.17e-06
Sebastes goodei	adult	qp	925	-4	0.197	-0.47	0.0489	-0.000351	0.00282	0.00205	0.187
Zaniolepis spp.	adult	qp	-241	2.34	0.0958	0.115	0.371	-0.000207	9.51e-07	-0.00113	0.106
Zaniolepis spp.	yoy	qp	-180	3.11	0.517	0.083	0.792	-0.000354	0.0204	-0.00151	0.528
Oxylebius pictus	adult	qp	-2040	41.4	0.00569	1.02	0.00331	-0.00153	0.74	-0.0207	0.00503
Oxylebius pictus	yoy	p	-4060	88.5	0.002	2.03	0.00216	-0.000454	0.502	-0.0443	0.00197
Sebastes caurinus	adult	qp	-4980	103	2.16e-17	2.47	2.69e-17	-0.00648	9.39e-09	-0.0512	2.54e-17
Sebastes levis	adult	qp	50.3	-0.308	0.826	-0.0306	0.785	-0.000202	7.87e-07	0.000186	0.79
Sebastes rubrivinctus	adult	qp	-225	1.97	0.127	0.108	0.173	-0.000122	0.000983	-0.00097	0.131
Sebastes rubrivinctus	yoy	p	680	-6.7	0.183	-0.346	0.105	-0.000807	0.0371	0.00342	0.177
Pleuronectiformes	adult	qp	132	0.0888	0.961	-0.0706	0.685	-1.24e-05	0.782	-3.82e-05	0.966
Sebastes carnatus	adult	qp	-4160	88.9	0.00232	2.06	0.00165	-0.0184	0.266	-0.0436	0.00176
Sebastes chlorostictus	adult	qp	-280	3.14	0.0975	0.134	0.297	-0.000393	1.18e-09	-0.00151	0.108
Sebastes chlorostictus	yoy	qp	-341	1.97	0.68	0.164	0.596	-0.000428	0.00318	-0.000928	0.696
Sebastes elongatus	adult	p	927	-3.58	0.386	-0.477	0.265	-0.00048	0.000691	0.00189	0.36
Hydrolagus colliei	adult	qp	-395	1.66	0.128	0.193	0.0558	-0.000111	1.38e-05	-0.000809	0.137
Sebastes semicinctus	adult	p	-488	3.78	9.31e-07	0.235	9.2e-08	-0.00127	1.13e-286	-0.00175	5.26e-06
Sebastes semicinctus	yoy	p	135	-2.97	4.17e-31	-0.0698	4.92e-18	-0.000853	3.54e-221	0.00154	2.09e-33
Zaniolepis latipinnis	adult	qp	688	-7.97	0.258	-0.352	0.491	-0.000418	0.0444	0.00404	0.253
Ophiodon elongatus	adult	qp	-15.8	0.354	0.62	0.00642	0.85	4.01e-05	0.0342	-0.000189	0.596
Sebastes moseri	adult	qp	567	-0.828	0.871	-0.291	0.382	-0.000574	0.00151	0.000489	0.848
Sebastes serranoides	adult	qp	78.2	6.37	0.811	-0.178	0.764	-0.127	1.98e-06	0.00272	0.832
Sebastes ovalis	adult	qp	-1260	12.2	0.00294	0.619	0.0163	-0.00116	1.27e-06	-0.00594	0.00346
Phanerodon furcatus	adult	qp	-6650	153	0.0187	3.04	0.0382	-0.247	2.86e-05	-0.0645	0.0371
Phanerodon furcatus	yoy	qp	-2720	64.4	0.297	1.23	0.388	-0.104	0.017	-0.027	0.363
Damalichthys vacca	adult	p	2820	-43.5	0.491	-1.73	0.239	-0.285	2.25e-05	0.0352	0.26
Agonidae	adult	qp	1060	-6.87	0.00256	-0.533	0.0528	3.4e-06	0.958	0.00344	0.00267
Sebastes simulator	adult	p	-411	2.02	6.57e-14	0.2	1.18e-11	-0.00011	1.09e-56	-0.000978	2.64e-13
Sebastes wilsoni	adult	qp	-774	7.4	0.00423	0.38	0.0165	-0.000875	6.79e-14	-0.00359	0.00524
Sebastes wilsoni	yoy	qp	253	2.47	0.497	-0.131	0.531	-0.000621	0.000192	-0.00116	0.521
Rhacochilus toxotes	adult	p	4340	-93	0.0357	-2.17	0.0352	-0.00326	0.433	0.0465	0.0364
Sebastes spp.	adult	p	194	1.13	0.0281	-0.102	0.00589	-0.00031	9.18e-75	-0.00052	0.0434
Sebastes spp.	yoy	qp	351	-0.971	0.681	-0.18	0.238	-0.00042	2.09e-07	0.000539	0.648
Rathbunella spp.	adult	p	-12.8	2.06	0.0252	0.00341	0.973	0.000168	6.7e-06	-0.00105	0.0219
Sebastes rosenblatti	adult	p	-375	2.35	0.0773	0.181	0.207	-8.34e-05	0.0131	-0.00115	0.082
Sebastes rosaceus	adult	qp	-351	5.16	0.00131	0.174	0.000151	-6.26e-06	0.925	-0.0026	0.00118
Sebastes rosaceus	yoy	p	-600	3.44	0.249	0.295	0.0028	-0.000698	0.0161	-0.00167	0.261
Zaniolepis frenata	adult	qp	-82.5	-0.00579	0.996	0.0368	0.683	-0.000146	6.09e-08	2.89e-05	0.955
Cottidae	adult	p	576	-1.21	0.632	-0.294	0.189	-0.000128	0.0626	0.000628	0.62
Oxyjulis californica	adult	qp	-8960	208	1.07e-12	4.47	3.09e-11	-0.00853	3.5e-14	-0.104	1.4e-12
Sebastes zacentrus	adult	p	-10100	43.9	5.78e-07	4.9	6.74e-07	-0.00519	4.36e-10	-0.0207	9.91e-07
Semicossyphus pulcher	adult	qp	-1970	40.1	0.0174	0.944	0.0136	-0.031	0.00216	-0.0184	0.0221
Sebastes hopkinsi	adult	p	322	-4.69	0	-0.163	0	-0.000778	0	0.00241	0
Sebastes hopkinsi	yoy	qp	-176	-0.331	0.888	0.088	0.199	-0.000446	0.0304	0.000185	0.875
Sebastes constellatus	adult	qp	-313	2.42	0.0355	0.153	0.0147	-0.000205	3.03e-07	-0.00119	0.0381
unidentified sebastomus	adult	qp	146	-1.25	0.427	-0.0776	0.521	-0.000336	3.23e-09	0.000675	0.39
unidentified sebastomus	yoy	qp	558	-3.87	0.0674	-0.285	0.0663	-0.000527	7.03e-09	0.00201	0.0578
Embiotocidae	adult	qp	11600	-239	5.48e-08	-6.03	1.91e-09	-0.214	1.69e-05	0.129	1.74e-09
Embiotocidae	yoy	p	446	-1.4	0.934	-0.235	0.538	-0.00946	0.349	0.00114	0.889
Sebastes ensifer	adult	qp	217	-1.38	0.199	-0.112	0.148	-0.000268	1.28e-14	0.00073	0.175
Sebastes miniatus	adult	p	353	-1.55	0.0886	-0.176	1.14e-13	0.000124	1.52e-06	0.000739	0.103
Sebastes entomelas	adult	qp	936	-1.3	0.963	-0.48	0.783	-0.00146	0.498	0.000827	0.953
